# Supplementary material for: Body mass as a result of psychological, lifestyle and genetic determinants. A pilot study involving overweight/obese and normal weight women in their early adulthood
Source: PLoS One. 2024 Dec 13;19(12):e0314942. doi: 10.1371/journal.pone.0314942 (PMC11642964; doi:10.1371/journal.pone.0314942)
Supplement: S1 Dataset — (XLSX) [file pone.0314942.s001.xlsx]

## Sheet: DNA_baza
ID	group	Age	Weight [kg]	Height [m]	BMI	WC	%FM	VAT [l]	variant FTO	homo TT	homo AA	hetero AT	Emotional QERB	Overeating QERB	Restrictions	QERB tot	TOTAL MET-min/wk	PA main categories	Time for sitting
S01	S	20	75.6	1.72	25.67	0.86	37.31	0.99	TT	1	0	0	1	6	1	8	4753	high	5.57143
S02	S	19	81.45	1.64	30.43	0.95	41.09	1.51	AT	0	0	1	4	4	3	11	7769.8	high	4.12
S03	S	21	83.65	1.75	27.25	0.9	38.71	1.21	AA	0	1	0	2	5	1	8	6378	high	3.71429
S04	S	22	83.1	1.61	32.02	1.08	44.18	2.88	AT	0	0	1	4	5	4	13	10443	high	5.28571
S05	S	19	88.1	1.73	29.3	1.03	39.17	2.13	AA	0	1	0	9	10	5	24	7678	high	3.28571
S06	S	34	68.7	1.63	25.86	0.86	37	1.2	AT	0	0	1	7	5	5	17	7717.7	high	3.8
S07	S	30	105.75	1.69	36.94	1.13	48.42	3.13	TT	1	0	0	10	10	3	23	1135	medium	8.14286
S08	S	31	97.45	1.65	35.79	1.12	43.57	2.93	TT	1	0	0	6	4	6	16	4725	high	1.28571
S09	S	27	75.3	1.68	26.68	0.87	38.72	1.26	AT	0	0	1	4	6	5	15	450	low	13.6905
S10	S	19	86.6	1.75	28.34	0.99	39.05	1.87	AT	0	0	1	8	6	5	19	4287	high	6
S11	S	20	89.9	1.57	36.43	1.03	46.67	2.31	TT	1	0	0	2	6	7	15	1829	medium	0.952381
S12	S	19	114.8	1.72	38.8	1.12	51.14	3.09	AT	0	0	1	4	6	7	17	198	low	10.4286
S13	S	35	109.65	1.62	41.58	1.13	49.19	3.35	AT	0	0	1	9	9	7	25	1638	medium	1.95238
S14	S	20	85.35	1.75	27.71	0.82	38.72	0.59	AT	0	0	1	3	8	6	17	5204	high	2.71429
S15	S	23	75.75	1.57	30.65	0.92	38.74	1	TT	1	0	0	5	8	4	17	11598	high	4.64286
S16	S	21	86.25	1.57	35.17	0.96	45.61	1.55	AT	0	0	1	8	8	3	19	2222	medium	4.15476
S17	S	19	81.35	1.79	25.45	0.86	38.66	1.02	TT	1	0	0	5	6	4	15	2270	medium	8.08333
S18	S	21	87.15	1.61	33.5	0.92	43.89	1.32	AT	0	0	1	3	5	5	13	6089	high	4.05
S19	S	20	103.3	1.7	35.66	0.98	45.79	1.86	AA	0	1	0	3	3	7	13	2940	high	2.14286
S20	S	20	97.35	1.74	32.34	1	41.71	1.59	AA	0	1	0	3	4	5	12	9624.4	high	4.34
S21	S	21	92.6	1.73	30.8	0.89	40.72	0.82	TT	1	0	0	10	9	7	26	2095.5	high	6.5
S22	S	20	79.2	1.64	29.27	0.94	39.91	1.22	AA	0	1	0	7	7	5	19	4764	high	4.57143
S23	S	20	75.05	1.68	26.59	0.89	38.56	1.18	TT	1	0	0	7	7	2	16	2225	high	3.52381
S24	S	30	75.3	1.68	26.68	0.87	38.72	1.26	AT	0	0	1	6	7	3	16	5217	high	4.54762
C01	C	21	59.05	1.67	21.1	0.67	29.54	0.43	AT	0	0	1	5	5	2	12	9574	high	2.23095
C02	C	26	58.3	1.67	20.8	0.76	27.89	0.79	TT	1	0	0	3	3	5	11	7958	high	4
C03	C	21	64	1.73	21.36	0.8	26.97	0.4	AA	0	1	0	3	2	3	8	9358	high	1.88095
C04	C	33	69.8	1.69	24.44	0	30.64	0.53	AT	0	0	1	3	2	5	10	8223.1	high	4.12
C05	C	34	62.55	1.64	23.17	0.84	33.18	1.25	AA	0	1	0	2	2	3	7	2400	medium	0.142857
C06	C	30	52.35	1.62	19.9	0.68	28.71	0.51	AT	0	0	1	8	6	2	16	10778.9	high	1.04762
C07	C	21	56.1	1.73	18.7	0.74	18.27	0.32	TT	1	0	0	1	3	0	4	10307.7	high	4.12
C08	C	29	66.5	1.68	23.62	0.88	31.66	1.09	AA	0	1	0	1	6	8	15	7986	high	0.892857
C09	C	22	54.35	1.63	20.33	0.72	24.75	0.33	TT	1	0	0	4	2	4	10	19021	high	1.85714
C10	C	20	68.95	1.7	23.97	0.81	31.91	0.59	AA	0	1	0	2	9	9	20	9744	high	1.45238
C11	C	20	55.1	1.6	21.47	0.71	26.63	0.17	AA	0	1	0	4	3	0	7	2493.3	medium	5.2
C12	C	20	47.9	1.71	16.34	0.6	16.5	0.35	TT	1	0	0	7	3	3	13	9680	high	2
C13	C	20	52.8	1.65	19.3	0.65	18.02	0	TT	1	0	0	2	2	4	8	4394.5	high	1.67857
C14	C	21	61.5	1.68	21.71	0.72	29.85	0.27	AA	0	1	0	4	4	2	10	3722	high	1.33333
C15	C	20	50.85	1.53	21.72	0.66	26.93	0.35	TT	1	0	0	4	7	7	18	4425.5	high	2.71429
C16	C	20	55.95	1.66	20.26	0.69	25.54	0.44	AT	0	0	1	1	2	2	5	918	medium	2.2381
C17	C	21	60.9	1.62	23.15	0.72	35.84	0.58	AT	0	0	1	4	5	4	13	6639	high	11.2857
C18	C	20	59.45	1.62	22.65	0.8	34.05	0.81	AA	0	1	0	9	10	9	28	3268	high	6.21429
C19	C	21	57.65	1.73	19.28	0.76	24.38	0.54	AT	0	0	1	5	1	0	6	1166.5	medium	11.4286
C20	C	20	71.2	1.73	23.93	0.87	30.93	0.88	AT	0	0	1	5	3	2	10	9401.85	high	1.57143
C21	C	20	54.05	1.56	22.12	0.76	30.88	0.69	AT	0	0	1	0	2	0	2	5393.5	high	4.14286
C22	C	21	58.35	1.65	21.46	0.7	28.77	0.4	AA	0	1	0	0	3	3	6	2630	medium	2.19048
C23	C	20	53.4	1.67	19.24	0.77	26.99	0.76	AT	0	0	1	2	3	1	6	3594	high	8.41667
C24	C	21	58.1	1.69	20.39	0.71	20.86	0.21	AT	0	0	1	4	4	6	14	13394.5	high	1.85714
C25	C	21	66.85	1.73	22.44	0.73	33.47	0.63	TT	1	0	0	4	3	0	7	7878	high	1.64286
